# Supplementary material for: Single-Cell Transcriptome Analysis Identifies Subclusters with Inflammatory Fibroblast Responses in Localized Scleroderma
Source: Int J Mol Sci. 2023 Jun 6;24(12):9796. doi: 10.3390/ijms24129796 (PMC10298454; doi:10.3390/ijms24129796)
Supplement: Supplementary file 1 [file ijms-24-09796-s001.zip]

Archive with 11 entries (11 files):
- Figure S1.TIF
- Figure S2.TIF
- Figure S3.TIF
- Figure S4.TIF
- Figure S5.tiff
- Supplemental figure legends.pdf
- Supplementary table legends.pdf
- Supplementary Table S1 Demographic table.pdf
- Supplementary Table S2 all cells.pdf
- Supplementary Table S3 fibro all clusters and comparism.pdf
- Supplementary Table S4 fibroblast all cluster cell percentage.pdf
